# Supplementary material for: Effects of Rice–Frog Co-Cropping on the Soil Microbial Community Structure in Reclaimed Paddy Fields
Source: Biology (Basel). 2024 May 30;13(6):396. doi: 10.3390/biology13060396 (PMC11200385; doi:10.3390/biology13060396)
Supplement: Supplementary file 1 [file biology-13-00396-s001.zip]

Archive with 1 entries (1 files):
- biology-3024099-supplementary.pdf
